# Supplementary material for: The effect of cognitive ability on academic achievement: The mediating role of self-discipline and the moderating role of planning
Source: Front Psychol. 2022 Oct 6;13:1014655. doi: 10.3389/fpsyg.2022.1014655 (PMC9583534; doi:10.3389/fpsyg.2022.1014655)
Supplement: Supplementary file 1 [file Table_1.xlsx]

## Sheet: data
id	grade	ma	ipa	ra	lra	tca	plan	selfcontrol	persist	dare	ts	c1	m1	e1	tt
1	2	108	112	112	109	107	123	111	117	127	218.477	68.8889	62.9213	86.6667	116.846
2	2	108	107	100	112	109	110	111	97	122	189.875	55.5556	94.0828	40.2367	110.499
3	2	109	102	115	98	113	102	105	104	97	152.76	65.7778	26.0355	60.9467	103.489
4	2	108	117	109	101	102	102	116	105	112	176.531	35.1111	64.497	76.9231	108.775
5	2	115	127	116	108	119	114	111	117	92	200.674	40	80.3371	80.3371	112.49
6	2	113	99	102	103	100	97	105	109	97	143.111	41.3333	78.6667	23.1111	100.921
7	2	110	105	101	106	105	97	116	105	102	164	46.6667	51.5556	65.7778	106.075
8	2	115	126	116	116	115	127	121	113	112	246.222	97.3333	82.2222	66.6667	123.964
9	2	121	111	110	112	110	112	111	97	107	198.854	62.2222	66.8539	69.7778	111.499
10	2	106	117	117	115	98	123	105	113	102	208.889	49.7778	96.8889	62.2222	113.644
11	2	118	101	103	109	89	85	100	97	92	109.778	49.7778	48.8889	11.1111	92.1954
12	2	108	113	108	90	94	97	105	113	92	142.538	55.5556	59.1716	27.8107	100.921
13	2	103	105	111	96	90	115	114	101	107	212.699	51.5556	62.9213	98.2222	114.499
14	2	99	105	113	104	79	99	99	97	89	138.222	75.1111	12	51.1111	99
15	2	109	100	104	98	106	102	105	109	101	151.281	36.4444	75.2809	39.5556	103.489
16	2	116	124	108	115	108	106	111	126	124	171.703	71.1111	44.9704	55.6213	108.471
17	2	119	107	105	112	96	119	127	117	122	240.397	74.6667	85.3933	80.3371	122.935
18	2	87	106	116	106	77	93	90	97	102	100.097	65.7778	16.568	17.7515	91.4877
19	2	119	112	113	109	104	123	137	109	112	255.737	78.2222	91.716	85.7988	129.811
20	2	122	108	111	114	117	131	116	105	122	244.224	95.1111	68.6391	80.4734	123.272
21	2	115	121	108	112	98	114	132	109	122	236.889	88.4444	69.3333	79.1111	122.67
22	2	109	132	118	123	116	110	111	109	112	188.065	62.2222	90.4494	35.3933	110.499
23	2	105	106	101	113	108	106	137	122	117	229.333	75.1111	71.5556	82.6667	120.507
24	2	115	98	114	105	92	102	116	105	97	176	34.2222	85.3333	56.4444	108.775
25	2	108	113	113	105	98	102	111	105	107	166.667	56	29.7778	80.8889	106.405
26	2	103	99	105	98	95	114	105	89	102	181.773	82.6667	59.5506	39.5556	109.407
27	2	64	87	100	106	99	93	105	101	92	137.778	28.8889	21.3333	87.5556	98.818
28	2	105	92	113	106	110	85	74	85	82	72	13.7778	31.5556	26.6667	79.3095
29	2	105	112	106	109	103	99	105	109	117	145.065	64	46.1538	34.9112	101.956
30	2	110	105	108	113	108	110	137	113	112	237.333	59.5556	92.4444	85.3333	122.76
31	2	88	97	114	104	88	106	105	97	92	162.249	80	73.3728	8.87574	105.499
32	2	124	107	102	101	101	93	100	113	92	129.812	52.8889	17.7515	59.1716	96.4365
33	2	115	122	113	107	101	114	132	109	112	236.363	81.3333	78.6982	76.3314	122.67
34	2	64	88	107	110	79	97	74	89	87	76.6267	25.7778	26.4045	24.4444	84.7231
35	2	108	116	98	98	99	114	132	113	107	233.64	96	47.191	90.4494	122.67
36	2	115	104	115	103	93	110	113	109	97	196.03	80	42.6966	73.3333	111.49
37	2	123	116	114	114	109	131	137	146	122	292.092	94.6667	98.3146	99.1111	133.966
38	2	110	114	97	114	99	106	137	108	112	228.682	93.7778	71.3483	63.5556	120.507
39	2	132	116	105	118	111	131	137	130	102	288.789	97.7778	99.4382	91.573	133.966
40	2	83	97	112	98	89	85	84	101	87	75.4898	31.1111	40.8284	3.5503	84.4985
41	2	93	103	99	105	89	119	114	117	113	216	75.1111	61.7778	79.1111	116.473
42	2	120	107	109	110	98	123	111	126	122	217.73	85.7778	71.5976	60.355	116.846
43	2	82	120	97	107	97	106	111	109	102	171.666	46.2222	95.2663	30.1775	108.471
44	2	90	109	104	102	91	114	116	113	102	214.772	85.7778	32.5444	96.4497	114.996
45	2	97	89	105	99	96	97	95	69	66	127.111	9.77778	72.8889	44.4444	95.9948
46	2	135	127	117	114	100	97	121	123	111	170.667	26.2222	51.5556	92.8889	108.337
47	2	88	96	113	105	85	106	84	101	92	113.778	41.3333	40.8889	31.5556	94.361
48	2	122	100	110	113	105	106	122	109	112	208.929	85.3333	93.8202	29.7753	113.719
49	2	121	118	117	110	94	131	132	130	138	271.577	85.7778	95.2663	90.5325	131.499
50	2	102	96	104	98	85	81	116	97	97	132	81.3333	44	6.66667	96.933
51	2	105	97	98	108	58	97	100	97	92	136.189	64	7.69231	64.497	98.4886
52	2	103	96	101	94	87	93	112	89	97	146.525	50.6667	63.3136	32.5444	102.059
53	2	113	121	110	109	115	105	121	113	117	200.889	59.5556	44	97.3333	112.716
54	2	109	109	98	98	96	102	116	105	102	175.243	82.6667	21.9101	70.6667	108.775
55	2	97	107	113	103	91	110	108	105	107	177.456	36.4444	85.3933	55.618	108.995
56	2	82	90	112	101	86	93	79	85	92	77.2571	25.7778	0	51.4793	85.7146
57	2	103	119	104	113	100	102	111	105	111	165.333	44	48.8889	72.4444	106.405
58	2	119	118	116	118	110	97	105	93	97	140.03	54.2222	42.6966	43.1111	100.921
59	2	128	118	121	106	116	110	116	103	115	202.667	75.1111	56.8889	70.6667	112.96
60	2	113	116	116	109	94	98	105	101	102	144.339	73.3333	71.0059	0	101.44
61	2	105	117	105	114	112	110	127	113	107	222.667	65.7778	65.7778	91.1111	118.195
62	2	121	109	112	112	92	109	114	105	102	195.792	55.5556	81.0651	59.1716	111.472
63	2	121	113	107	116	108	110	100	109	116	156.292	40	73.0337	43.2584	104.881
64	2	103	100	103	98	102	93	95	97	92	112.637	51.5556	7.30337	53.7778	93.9947
65	2	110	75	97	98	59	76	79	77	82	69.7778	5.33333	12.4444	52	77.4855
66	2	95	116	102	109	91	106	105	109	117	162.222	17.3333	48.8889	96	105.499
67	2	103	117	102	104	99	114	127	117	92	228.504	73.3333	85.3933	69.7778	120.325
68	2	97	120	100	106	95	110	116	113	102	202.472	71.1111	68.6391	62.7219	112.96
69	2	99	94	99	106	78	60	100	92	77	69.7278	36	22.4852	11.2426	77.4597
70	2	102	99	104	105	82	72	105	89	102	82.6009	38.2222	26.6272	17.7515	86.9483
71	2	95	96	110	100	86	93	100	104	102	129.333	11.1111	85.3333	32.8889	96.4365
72	2	113	116	105	115	103	123	116	121	111	227.556	53.7778	90.6667	83.1111	119.449
73	2	104	102	110	104	94	111	121	130	112	216	88.4444	85.3333	42.2222	115.892
74	2	139	124	122	114	105	114	116	111	115	214.462	76	54.4379	84.0237	114.996
75	2	90	109	112	94	99	101	109	109	102	156.444	26.2222	38.6667	91.5556	104.924
76	2	105	109	100	107	91	102	111	109	97	165.054	30.2222	54.4944	80.3371	106.405
77	2	95	98	110	105	94	102	100	93	97	143.556	63.1111	36.4444	44	100.995
78	2	114	106	109	112	95	110	107	126	107	171.819	49.3333	52.071	70.4142	108.49
79	2	105	116	107	109	98	110	105	109	102	169.778	81.3333	75.5556	12.8889	107.471
80	2	135	117	112	107	116	123	116	122	133	225.775	96	39.3258	90.4494	119.449
81	2	110	110	99	112	99	99	112	105	112	158.667	34.2222	82.2222	42.2222	105.3
82	2	103	91	102	101	78	110	99	109	97	153.333	85.3333	27.1111	40.8889	104.355
83	2	111	105	107	112	112	102	116	105	102	175.111	83.5556	89.3333	2.22222	108.775
84	2	115	120	115	112	103	111	118	101	115	212.689	73.3333	82.0225	57.3333	114.446
85	2	116	114	104	106	95	119	137	122	107	255.556	95.5556	97.7778	62.2222	127.683
86	2	112	95	97	104	77	85	105	97	101	118.667	15.5556	93.3333	9.77778	94.4722
87	2	103	93	107	98	88	103	111	117	107	168.639	51.5556	77.5281	39.5556	106.925
88	2	132	133	125	116	124	102	127	105	121	211.556	99.1111	56.8889	55.5556	113.816
89	2	97	99	99	102	77	97	90	97	97	111.64	68.4444	15.3846	27.8107	93.4345
90	2	101	108	104	109	108	64	63	69	72	16.8889	11.1111	1.33333	4.44444	63.498
91	2	95	112	105	115	86	110	105	97	112	169.778	85.3333	29.7778	54.6667	107.471
92	2	110	106	100	102	85	102	105	105	102	149.82	78.2222	64.497	7.10059	103.489
93	2	115	118	109	114	114	106	121	121	117	208.162	43.5556	96.6292	67.9775	113.252
94	2	90	105	93	106	88	110	111	101	92	188	32	85.3333	70.6667	110.499
95	2	113	121	114	111	107	106	101	97	104	147.187	98.6667	4.14201	44.3787	103.47
96	2	132	123	113	109	100	131	116	138	107	244.16	88	94.382	61.7778	123.272
97	2	95	114	99	106	99	110	108	117	116	176.699	56.4444	62.9213	57.3333	108.995
98	2	110	106	107	100	77	97	105	109	77	139.556	37.7778	4.44444	97.3333	100.921
99	2	112	109	111	121	105	113	111	114	97	199.556	63.1111	53.7778	82.6667	111.996
100	2	116	113	104	114	112	131	116	122	123	243.246	60.8889	92.1348	90.2222	123.272
101	2	97	96	109	106	87	81	95	93	87	92.8047	36	42.0118	14.7929	87.7211
102	2	122	108	111	92	79	89	95	85	82	102.737	36.4444	26.4045	39.8876	91.9511
103	2	115	105	102	119	112	131	137	146	127	285.913	93.7778	93.8202	98.3146	133.966
104	2	119	110	117	114	104	110	112	109	107	195.403	92.4444	35.503	67.4556	110.995
105	2	121	105	114	107	114	131	127	146	138	255.6	85.7778	98.2249	71.5976	128.984
106	2	102	118	113	104	93	110	105	101	102	169.333	92	36.4444	40.8889	107.471
107	2	113	111	109	103	86	76	100	113	112	92.6785	50.6667	33.7278	8.28402	87.178
108	2	125	125	116	113	105	131	132	142	102	268	88.4444	80.4444	99.1111	131.499
109	2	101	104	110	104	89	110	111	109	97	185.186	85.7778	60.9467	38.4615	110.499
110	2	93	61	97	102	62	76	68	73	82	24.4444	4	3.55556	16.8889	71.8888
111	2	109	113	114	99	113	72	105	99	97	80.4444	3.55556	38.6667	38.2222	86.9483
112	2	114	114	112	107	112	113	137	126	127	252.444	71.1111	95.1111	86.2222	124.423
113	2	110	93	109	110	103	60	94	81	77	30.8839	21.3333	2.24719	7.30337	75.0999
114	2	99	121	111	110	99	102	105	109	102	149.181	46.2222	36.6864	66.2722	103.489
115	2	83	95	99	104	97	93	111	93	101	144.889	49.7778	65.7778	29.3333	101.602
116	2	102	97	113	99	98	72	111	90	56	98.1354	39.5556	2.95858	55.6213	89.398
117	2	105	97	114	100	68	89	92	101	87	99.9369	57.3333	31.9527	10.6509	90.4876
118	2	102	94	94	104	80	110	98	89	92	152.889	41.3333	78.6667	32.8889	103.827
119	2	98	93	106	89	75	106	105	93	77	160.444	81.3333	65.7778	13.3333	105.499
120	2	112	112	109	115	108	102	117	93	114	179.144	66.2222	77.5281	35.3933	109.243
121	2	103	106	110	103	112	93	102	101	107	133.333	28.8889	72.8889	31.5556	97.3961
122	2	88	93	100	97	57	110	116	99	102	201.421	43.5556	62.9213	94.9438	112.96
123	2	97	110	110	97	35	106	100	93	102	147.111	22.2222	90.6667	34.2222	102.956
124	2	98	105	110	103	100	102	116	105	102	173.333	26.2222	61.7778	85.3333	108.775
125	2	128	106	101	115	103	127	137	138	122	280.323	98.6667	87.574	94.0828	131.905
126	2	110	98	106	98	91	68	90	109	98	71.7975	35.1111	6.50888	30.1775	78.2304
127	2	139	105	116	119	110	114	111	109	109	200	93.3333	21.3333	85.3333	112.49
128	2	121	102	108	108	96	114	121	105	107	219.111	56	65.7778	97.3333	117.448
129	2	128	117	111	117	116	106	132	130	107	225.226	49.3333	80.3371	95.5556	118.288
130	2	112	101	110	100	104	82	73	65	97	64.8889	49.7778	2.22222	12.8889	77.3692
131	2	119	109	111	99	93	81	111	101	87	124.789	57.3333	35.503	31.9527	94.8209
132	2	88	94	95	101	78	97	100	97	82	134.484	60.8889	47.191	26.4045	98.4886
133	2	121	113	117	112	121	131	137	142	122	281.333	97.7778	92.4444	91.1111	133.966
134	2	115	120	111	108	103	119	111	109	102	213.64	93.7778	37.6404	82.2222	114.93
135	2	110	105	94	106	99	106	121	97	107	205.617	97.3333	26.0355	82.2485	113.252
136	2	115	114	103	109	115	123	116	130	133	225.436	94.6667	38.4615	92.3077	119.449
137	2	93	110	108	104	77	72	105	85	97	78.2012	64	7.10059	7.10059	86.9483
138	2	115	121	113	113	100	106	121	113	107	204.03	88	42.6966	73.3333	113.252
139	2	116	97	120	115	110	102	127	122	97	210.49	91.5556	56.213	62.7219	113.816
140	2	105	107	90	106	115	131	111	134	112	232.524	85.3333	54.4944	92.6966	120.586
141	2	93	104	96	99	69	100	111	105	87	159.111	68	61.7778	29.3333	105.357
142	2	119	119	112	117	108	115	121	115	102	220.889	79.1111	87.5556	54.2222	117.962
143	2	88	93	110	110	108	93	95	97	92	111.693	49.3333	6.74157	55.618	93.9947
144	2	128	112	108	119	105	106	116	117	107	193.778	79.1111	89.3333	25.3333	110.887
145	2	141	118	114	110	100	131	121	134	127	253.778	99.1111	69.3333	85.3333	125.901
146	2	107	118	113	115	99	97	105	97	122	138.456	96.4444	28.9941	13.0178	100.921
147	2	64	98	98	105	77	97	98	93	97	134.355	51.5556	21.9101	60.8889	97.4987
148	2	108	119	114	104	104	97	113	97	112	155.556	22.2222	38.6667	94.6667	104.695
149	2	90	113	88	111	95	106	115	109	117	183.556	26.2222	61.7778	95.5556	110.408
150	2	122	112	114	97	88	81	100	89	66	99.8227	40	14.0449	45.7778	90
151	2	121	115	110	112	118	115	105	109	127	183.227	61.3333	68.6391	53.2544	109.886
152	2	95	116	110	102	98	110	111	117	112	183.833	56.4444	94.9438	32.4444	110.499
153	2	95	108	97	101	78	93	105	105	77	136.444	41.3333	56.8889	38.2222	98.818
154	2	122	83	111	99	84	68	90	89	97	71.1111	9.77778	29.7778	31.5556	78.2304
155	2	99	71	102	107	88	102	105	101	92	148.889	83.5556	44	21.3333	103.489
156	2	113	94	108	99	96	89	105	105	82	131.094	22.6667	69.6629	38.764	96.6695
157	2	75	96	103	107	99	85	105	93	77	117.685	88	1.68539	28	94.4722
158	2	110	109	113	102	96	114	100	97	107	166.924	80	33.1461	53.7778	106.771
159	2	113	114	110	104	92	102	116	105	102	172.697	80	62.9213	29.7753	108.775
160	2	97	111	108	118	118	137	137	146	133	296.597	99.5556	98.8166	98.2249	137
161	2	115	120	105	104	99	102	111	101	92	164.727	51.5556	35.3933	77.7778	106.405
162	2	112	120	114	110	119	112	105	101	107	170.824	73.3333	24.1573	73.3333	108.444
163	2	110	105	104	106	94	127	121	97	97	245.496	88	64.6067	92.8889	123.964
164	2	119	109	110	110	113	110	116	109	112	201.111	73.3333	50	77.7778	112.96
165	2	117	97	101	116	96	114	116	105	115	214.235	97.7778	51.1236	65.3333	114.996
166	2	108	112	105	106	115	114	105	122	107	181.333	59.5556	27.1111	94.6667	109.407
167	2	114	107	114	101	107	85	105	93	102	114.312	58.2222	28.0899	28	94.4722
168	2	92	107	103	101	100	106	116	113	102	193.615	58.2222	98.8764	36.5169	110.887
169	2	112	107	115	107	111	114	111	105	102	199.837	89.7778	52.071	57.9882	112.49
170	2	90	108	110	112	98	110	109	107	97	182.448	35.1111	68.6391	78.6982	109.499
171	2	124	118	117	120	116	106	116	105	113	191.441	31.5556	69.6629	90.2222	110.887
172	2	78	77	96	105	77	85	100	89	87	102.753	61.3333	31.9527	9.46746	92.1954
173	2	110	89	105	97	85	93	100	77	102	127.774	75.1111	8.28402	44.3787	96.4365
174	2	103	104	108	98	87	85	79	73	77	73.9925	34.6667	33.1461	6.17978	81.9451
175	2	84	81	98	104	97	89	90	89	92	99.1111	28.8889	12	58.2222	89.4986
176	2	83	105	102	99	98	85	95	97	97	99.5556	19.1111	80.4444	0	89.861
177	2	98	99	99	108	101	97	111	93	102	152.879	82.6667	19.1011	51.1111	103.764
178	2	99	92	111	99	108	97	90	91	97	109.82	38.2222	20.1183	51.4793	93.4345
179	3	69	89	115	104	106	89	90	93	102	97.638	30.2222	24.1573	43.2584	89.4986
180	3	121	116	107	104	115	131	116	134	122	239.443	99.5556	43.8202	96.0674	123.272
181	3	114	102	115	114	97	106	111	113	122	209.728	76	56.213	77.5148	108.471
182	3	110	94	109	109	96	85	95	81	92	119.166	34.6667	44.9438	39.5556	89.861
183	3	93	107	86	105	100	102	116	113	97	118.667	16.4444	36.4444	65.7778	108.775
184	3	99	95	110	111	97	89	95	97	102	141.333	12.8889	36.4444	92	91.9511
185	3	83	91	110	110	98	81	111	113	82	137.945	32.8889	40.4494	64.6067	94.8209
186	3	110	113	111	114	119	102	113	130	111	236	79.1111	65.7778	91.1111	107.359
187	3	113	100	99	107	103	114	111	113	97	167.293	40.8889	52.809	73.5955	112.49
188	3	102	109	113	101	95	110	132	117	107	203.778	66.2222	50	87.5556	120.499
189	3	77	101	115	103	88	76	90	93	87	68.9809	31.1111	16.568	21.3018	82.7043
190	3	115	101	106	109	109	110	111	109	143	208.787	88	44.9438	75.8427	110.499
191	3	119	115	118	110	108	113	127	126	134	266.856	94.6667	74.5562	97.6331	119.796
192	3	142	122	116	112	116	123	114	133	127	270.396	87.5556	84.0237	98.8166	118.415
193	3	113	98	106	103	93	97	105	97	122	173.778	65.7778	95.1111	12.8889	100.921
194	3	102	116	106	113	103	131	137	126	121	233.503	68.8889	75.2809	89.3333	133.966
195	3	73	101	111	98	108	64	95	81	99	72.3596	30.2222	12.3596	29.7778	77.9744
196	3	139	115	105	116	107	106	121	132	107	211.203	73.3333	87.574	50.2959	113.252
197	3	102	111	101	107	108	110	121	117	102	178.504	68.4444	73.3728	36.6864	115.369
198	3	115	121	112	124	119	123	132	126	133	263.009	93.7778	89.3491	79.8817	127.421
199	3	112	102	113	104	100	89	116	109	112	182.514	66.2222	42.6966	73.5955	101.607
200	3	119	107	109	107	104	114	127	142	127	241.778	65.7778	96.8889	79.1111	120.325
201	3	126	121	124	126	114	123	137	122	133	289.778	92	99.5556	98.2222	129.811
202	3	103	107	106	104	112	110	111	113	117	192.187	66.2222	66.8539	59.1111	110.499
203	3	108	111	116	111	122	119	116	113	102	231.34	85.7778	70.4142	75.1479	117.49
204	3	108	87	93	99	78	110	101	105	105	137.853	85.3333	6.74157	45.7778	105.404
205	3	113	111	110	107	104	97	105	98	107	178.317	42.2222	68.6391	67.4556	100.921
206	3	114	111	111	115	113	119	116	117	121	238.107	80	69.6629	88.4444	117.49
207	3	113	99	111	103	101	72	111	89	97	136	32	27.1111	76.8889	89.398
208	3	103	116	111	111	98	119	105	103	97	182.385	74.6667	64.6067	43.1111	111.781
209	3	128	124	111	118	114	102	116	117	117	240.505	81.3333	94.0828	65.0888	108.775
210	3	113	112	103	106	97	119	117	101	122	199.853	68.8889	56.7416	74.2222	117.996
211	3	110	88	113	97	94	93	105	93	102	124.444	51.5556	38.6667	34.2222	98.818
212	3	83	96	114	104	105	97	79	93	87	98.622	68.4444	10.6509	19.5266	87.5386
213	3	102	112	111	110	70	85	84	81	77	81.8777	49.3333	24.8521	7.69231	84.4985
214	3	93	108	99	103	69	110	95	101	102	141.416	24	82.0225	35.3933	102.225
215	3	95	95	110	99	99	107	108	101	102	157.778	75.1111	29.7778	52.8889	107.499
216	3	108	104	111	107	104	89	111	105	107	177.333	68	15.5556	93.7778	99.3932
217	3	95	103	103	102	104	106	116	117	92	159.556	37.7778	72.8889	48.8889	110.887
218	3	103	115	97	103	106	106	121	122	97	155.556	44	95.5556	16	113.252
219	3	110	86	105	101	102	89	100	101	102	150.222	34.2222	24.8889	91.1111	94.3398
220	3	93	104	104	96	102	93	100	89	77	131.573	40	31.4607	60.1124	96.4365
221	3	117	112	110	115	115	119	132	122	112	240.792	75.1111	73.9645	91.716	125.332
222	3	124	113	110	114	115	114	116	115	116	233.709	87.5556	73.3728	72.7811	114.996
223	3	97	93	98	101	74	119	74	92	77	122.404	66.2222	26.4045	29.7778	93.8403
224	3	102	109	104	113	100	81	84	73	99	154.659	49.3333	30.1775	75.1479	82.4864
225	3	99	99	113	102	111	81	84	85	102	103.111	41.3333	18.2222	43.5556	82.4864
226	3	103	97	114	106	96	85	111	97	101	144.739	43.5556	78.6982	22.4852	97.1339
227	3	105	106	112	102	96	97	111	104	102	169.328	80	59.5506	29.7778	103.764
228	3	102	99	113	100	102	68	84	89	72	66.9218	39.1111	22.4852	5.32544	75.5778
229	3	99	113	112	104	102	110	116	109	102	189.773	97.7778	59.5506	32.4444	112.96
230	3	103	107	112	100	109	89	105	108	107	176.35	58.2222	31.4607	86.6667	96.6695
231	3	128	121	108	114	105	114	116	112	107	215.111	96	56.8889	62.2222	114.996
232	3	108	103	109	111	111	106	118	114	117	202.764	68.4444	76.3314	57.9882	111.839
233	3	110	115	108	108	102	119	127	138	143	244.889	75.1111	78.6667	91.1111	122.935
234	3	114	115	108	113	107	127	111	126	102	211.451	60.8889	80.3371	70.2247	118.731
235	3	84	102	110	107	105	97	95	93	99	137.047	43.5556	40.8284	52.6627	95.9948
236	3	101	104	117	102	114	102	109	101	113	180	79.1111	75.5556	25.3333	105.442
237	3	105	114	106	119	108	110	121	126	112	206.667	83.5556	75.5556	47.5556	115.369
238	3	80	95	99	104	31	89	100	97	102	88.1673	47.1111	5.05618	36	94.3398
239	3	93	102	109	53	65	110	111	101	102	114.4	28.4444	82.0225	3.93258	110.499
240	3	93	68	104	100	77	89	79	97	82	66.6667	9.77778	40.8889	16	83.8511
241	3	103	94	104	92	59	106	95	99	97	118.222	59.5556	31.5556	27.1111	100.349
242	3	77	91	115	97	106	106	111	93	97	121.223	49.3333	10.1124	61.7778	108.471
243	3	56	110	104	102	66	114	105	95	77	102.259	27.1111	60.355	14.7929	109.407
244	3	108	97	103	28	84	102	95	113	97	82.2222	0.444444	32.8889	48.8889	98.4378
245	3	108	110	110	104	99	85	90	81	107	127.111	11.5556	44	71.5556	87.4643
246	3	103	99	113	106	98	81	100	77	107	100.986	62.2222	12.3596	26.4045	90
247	3	115	106	110	108	99	106	111	105	107	186.222	82.2222	78.6667	25.3333	108.471
248	3	115	112	121	107	116	114	137	116	143	262.667	93.3333	92.4444	76.8889	124.972
249	3	99	91	92	104	88	93	91	97	82	131.186	24.4444	16.2921	90.4494	91.9946
250	3	108	112	109	107	101	123	132	126	117	233.506	88	59.5506	85.9551	127.421
251	3	90	88	113	107	83	89	100	105	102	127.429	42.2222	40.8284	44.3787	94.3398
252	3	105	108	103	111	113	110	114	115	107	187.111	92	48.8889	46.2222	111.982
253	3	104	97	115	112	98	106	101	93	101	149.735	43.5556	73.0337	33.1461	103.47
254	3	93	97	112	110	102	99	109	101	102	160.318	75.1111	6.50888	78.6982	103.88
255	3	99	111	105	102	95	97	90	93	99	152.307	89.3333	37.6404	25.3333	93.4345
256	3	116	102	105	104	97	115	127	113	122	198.222	88.4444	27.1111	82.6667	120.851
257	3	83	90	111	97	92	81	111	81	102	94.1698	68.8889	17.9775	7.30337	94.8209
258	3	99	111	108	110	104	89	101	117	98	173.778	65.7778	95.1111	12.8889	94.8103
259	3	83	103	115	104	87	93	74	52	56	19.5556	19.1111	0	0.444444	82.9578
260	3	102	113	103	90	61	76	95	97	82	98.0302	68.4444	3.5503	26.0355	84.9706
261	3	116	104	112	112	114	102	111	97	112	187.411	89.7778	22.4852	75.1479	106.405
262	3	99	102	108	104	91	119	100	109	102	171.778	58.2222	50	63.5556	109.087
263	3	84	79	101	108	63	93	95	77	92	117.778	32	32.8889	52.8889	93.9947
264	3	132	122	131	125	121	106	105	122	112	277.943	89.7778	92.3077	95.858	105.499
265	3	105	107	115	102	114	114	116	113	134	225.091	73.3333	88.2022	63.5556	114.996
266	3	95	107	105	97	101	93	100	97	107	157.331	55.5556	33.7278	68.0473	96.4365
267	3	112	108	107	111	104	119	127	126	117	214.222	99.5556	40.8889	73.7778	122.935
268	3	102	98	111	102	98	85	84	101	100	125.996	73.3333	13.6095	39.0533	84.4985
269	3	113	108	113	97	98	97	137	122	133	233.778	97.3333	48.8889	87.5556	115.278
270	3	118	105	110	110	101	102	100	126	112	201.893	80	22.4852	99.4083	100.995
271	3	102	111	107	109	99	110	116	113	102	183.958	55.5556	42.0118	86.3905	112.96
272	3	115	109	119	102	95	114	105	97	115	175.738	49.3333	86.5169	39.8876	109.407
273	3	99	99	113	99	101	85	79	73	72	45.7778	3.55556	36.4444	5.77778	81.9451
274	3	113	102	108	100	60	102	111	85	97	126.13	64	14.2012	47.929	106.405
275	3	115	110	109	99	95	114	121	113	102	193.778	81.3333	24.8889	87.5556	117.448
276	3	111	105	109	108	102	127	127	126	117	230.332	60.8889	89.8876	79.5556	127
277	3	119	118	115	114	122	102	116	126	102	254.222	85.3333	69.3333	99.5556	108.775
278	3	83	97	110	112	103	102	90	85	77	114.667	2.66667	85.3333	26.6667	95.8123
279	3	98	106	102	105	107	123	121	117	102	180.268	61.3333	28.9941	89.9408	121.996
280	3	110	115	105	109	101	102	131	113	127	203.546	98.6667	19.1011	85.7778	115.594
281	3	102	106	108	103	106	102	111	97	102	173.307	55.5556	76.3314	41.4201	106.405
282	3	108	109	119	102	106	76	79	69	87	28.025	25.7778	1.68539	0.561798	77.4855
283	3	109	101	108	103	100	110	100	97	97	163.524	42.2222	76.3314	44.9704	104.881
284	3	124	112	109	109	98	106	121	117	138	224.097	89.7778	59.1716	75.1479	113.252
285	3	111	114	110	104	114	109	112	112	107	200.989	68.4444	97.6331	34.9112	110.49
286	3	103	108	105	115	101	102	127	117	133	202.09	54.2222	78.0899	69.7778	113.816
287	3	122	113	110	109	107	106	105	101	118	193.778	71.1111	71.5556	51.1111	105.499
288	3	117	117	117	112	120	123	132	122	117	261.375	89.7778	90.5325	81.0651	127.421
289	3	117	109	114	107	114	97	116	114	112	210.332	54.2222	89.8876	66.2222	106.075
290	3	110	109	104	94	75	76	79	81	66	94.372	23.5556	13.4831	57.3333	77.4855
291	3	121	103	107	109	92	114	101	142	98	191.416	97.3333	82.2485	11.8343	107.303
292	3	110	113	114	121	122	106	127	126	122	260.622	74.6667	95.5056	90.4494	116.026
293	3	102	105	109	108	103	97	104	100	102	164.444	46.6667	24.8889	92.8889	100.439
294	3	113	109	113	106	103	68	105	93	87	124.46	35.1111	57.3964	31.9527	84.4985
295	3	103	90	112	106	97	60	95	77	66	49.4157	32	13.4831	3.93258	75.4983
296	3	105	106	111	98	95	81	84	81	77	85.7778	68	8	9.77778	82.4864
297	3	119	116	106	103	90	101	121	113	107	188.215	82.6667	39.3258	66.2222	110.549
298	3	88	98	94	104	106	110	111	109	98	145.778	71.1111	15.5556	59.1111	110.499
299	3	113	103	113	105	100	93	84	101	98	152.444	53.7778	82.6667	16	88.3855
300	3	73	73	114	100	77	106	127	97	102	115.713	44.8889	24.1573	46.6667	116.026
301	3	102	100	104	104	99	85	100	105	82	136.462	44.8889	7.86517	83.7079	92.1954
302	3	113	115	107	101	99	123	114	117	107	194.222	75.1111	56.8889	62.2222	118.415
303	3	103	105	102	105	104	106	121	97	107	183.064	51.1111	97.0414	34.9112	113.252
304	3	98	99	102	98	101	97	84	101	82	122.667	71.1111	0.444444	51.1111	90.2663
305	3	112	108	115	106	120	115	111	109	116	211.406	85.3333	86.5169	39.5556	112.982
306	3	99	111	113	111	114	106	111	105	97	186.222	79.1111	99.5556	7.55556	108.471
307	3	113	88	111	97	110	47	79	56	77	45.3333	1.33333	36.4444	7.55556	60.9344
308	3	97	91	103	93	94	114	90	101	102	144.597	60.8889	10.1124	73.5955	101.292
309	3	122	113	107	116	114	114	127	124	97	218.459	78.2222	52.6627	87.574	120.325
310	3	115	113	108	105	109	102	116	105	102	191.218	93.7778	19.6629	77.7778	108.775
311	3	103	104	107	111	102	99	101	109	97	167.111	22.2222	98.6667	46.2222	99.995
312	3	105	108	105	115	110	119	105	110	103	191.111	59.5556	69.3333	62.2222	111.781
313	3	112	119	110	109	107	110	116	113	117	210.02	73.3333	81.0651	55.6213	112.96
314	3	93	61	101	99	74	76	99	93	66	55.4707	22.2222	12.3596	20.8889	86.741
315	3	56	97	100	107	84	114	116	99	87	124.444	41.3333	51.5556	31.5556	114.996
316	3	103	98	99	108	106	85	100	93	72	148.702	56.4444	33.1461	59.1111	92.1954
317	3	108	109	113	104	93	102	127	113	97	192.45	96	10.6509	85.7988	113.816
318	3	83	69	107	95	55	97	91	101	92	66.0375	26.6667	3.37079	36	93.9521
319	3	110	117	108	106	99	114	137	126	112	218.667	59.5556	65.7778	93.3333	124.972
320	3	112	102	109	102	101	119	121	109	97	190.675	96	59.1716	35.503	119.996
321	3	115	113	105	99	108	114	105	109	117	193.031	93.7778	2.80899	96.4444	109.407
322	3	95	87	94	101	69	97	102	113	102	93.8435	38.2222	15.3846	40.2367	99.4686
323	3	99	61	91	101	46	102	102	101	97	90.2222	9.77778	3.55556	76.8889	102
324	3	110	105	113	111	97	93	105	97	87	153.778	15.5556	69.3333	68.8889	98.818
325	3	119	108	107	116	99	89	95	73	92	156.008	61.3333	92.8994	1.77515	91.9511
326	3	79	100	113	101	77	99	105	93	72	86.4619	44.8889	29.7753	11.7978	101.956
327	3	90	96	114	100	95	93	105	96	77	114.667	37.7778	8	68.8889	98.818
328	3	79	92	109	104	99	102	90	77	87	95.0138	29.3333	1.18343	64.497	95.8123
329	3	95	105	93	99	78	93	111	97	92	152	53.7778	15.5556	82.6667	101.602
330	3	128	104	106	108	122	119	121	126	117	221.778	93.3333	69.3333	59.1111	119.996
331	3	139	110	118	121	105	76	111	69	61	62.6667	32	5.33333	25.3333	91.8477
332	3	102	102	111	105	110	114	100	109	77	172.607	82.6667	31.9527	57.9882	106.771
333	3	82	91	97	102	78	106	95	98	92	120.889	26.2222	78.6667	16	100.349
334	3	128	111	114	108	113	116	121	109	97	215.348	75.1111	68.6391	71.5976	118.474
335	3	126	121	107	112	121	131	132	142	117	257.778	79.1111	87.5556	91.1111	131.499
336	3	119	97	112	107	96	89	90	105	82	145.62	39.1111	56.213	50.2959	89.4986
337	3	113	121	123	125	148	102	137	130	117	294.819	97.7778	99.4083	97.6331	118.212
338	3	118	109	114	115	127	119	116	121	128	257.873	89.3333	88.2022	80.3371	117.49
339	3	108	106	107	101	102	97	116	101	112	179.556	56	89.3333	34.2222	106.075
340	3	102	113	115	101	109	99	111	109	107	192	68	92.4444	31.5556	104.828
341	3	95	90	104	99	87	106	105	97	77	122.706	49.3333	54.4379	18.9349	105.499
342	3	79	105	106	108	95	89	98	97	72	117.333	71.1111	23.1111	23.1111	93.3916
343	3	108	121	109	113	118	112	105	109	113	206.667	79.1111	44	83.5556	108.444
344	3	99	100	109	104	86	103	95	113	87	149.248	73.3333	12.3596	63.5556	98.9192
345	3	128	114	119	115	126	99	105	105	112	213.773	54.2222	65.7303	93.8202	101.956
346	3	117	105	115	124	122	127	137	131	102	266.954	91.1111	85.3933	90.4494	131.905
347	3	115	103	108	109	91	102	102	93	101	160.444	53.7778	65.7778	40.8889	102
348	1	108	100	109	104	105	131	116	122	113	194.265	73.3333	93.8202	27.1111	123.272
349	1	121	114	113	106	100	110	110	113	107	186.255	73.3333	92.1348	20.7865	110
350	1	115	123	114	109	106	110	119	115	127	234.738	82.6667	57.3964	94.6746	114.412
351	1	113	111	115	107	104	106	90	97	77	123.111	22.2222	20	80.8889	97.6729
352	1	100	74	94	99	75	76	127	105	92	70.6667	32	20	18.6667	98.2446
353	1	117	94	106	103	99	93	79	93	87	100.911	68.8889	28.0899	3.93258	85.7146
354	1	139	118	114	107	115	106	116	117	112	242.367	98.6667	73.0337	70.6667	110.887
355	1	111	110	110	108	103	119	116	134	127	232.889	94.2222	61.7778	76.8889	117.49
356	1	116	108	115	112	99	89	105	97	61	107.556	7.11111	29.7778	70.6667	96.6695
357	1	110	94	112	101	92	68	90	69	102	28.8889	1.33333	23.1111	4.44444	78.2304
358	1	108	115	102	108	108	127	116	102	122	191.111	32	95.1111	64	121.375
359	1	108	86	96	103	60	102	100	97	102	108.444	41.3333	4.88889	62.2222	100.995
360	1	119	102	103	116	88	123	116	117	112	174.931	80	43.8202	51.1111	119.449
361	1	121	119	111	116	100	106	113	118	112	208.4	78.2222	77.5148	52.6627	109.444
362	1	108	87	107	97	80	110	111	97	92	113.181	60.8889	16.2921	36	110.499
363	1	150	124	112	109	111	106	127	117	112	250.861	99.1111	77.5281	74.2222	116.026
364	1	114	113	108	116	99	110	101	97	108	162.667	49.7778	48.8889	64	105.404
365	1	110	102	111	107	102	131	105	109	117	184.721	71.1111	44.9704	68.6391	117.282
366	1	112	117	115	119	110	105	104	117	112	216	63.1111	78.6667	74.2222	104.499
367	1	114	103	115	102	93	114	121	109	97	175.556	81.3333	8	86.2222	117.448
368	1	99	93	87	98	79	93	95	93	92	131.111	75.1111	23.1111	32.8889	93.9947
369	1	109	109	107	106	98	110	101	113	97	146.364	42.2222	10.6509	93.4911	105.404
370	1	149	112	126	117	122	102	116	107	112	242.667	88.4444	80.4444	73.7778	108.775
371	1	115	107	106	111	107	112	105	116	97	167.111	28.8889	69.3333	68.8889	108.444
372	1	109	119	114	115	114	123	116	111	122	229.438	80	56.7416	92.6966	119.449
373	1	95	95	96	98	94	85	79	73	56	117.978	52.8889	44.9704	20.1183	81.9451
374	1	104	89	112	108	94	64	79	81	102	39.5556	15.5556	8	16	71.1056
375	1	124	105	113	112	98	102	122	117	122	213.413	66.2222	71.3483	75.8427	111.553
376	1	117	121	117	104	100	114	137	105	133	222.667	89.7778	78.6667	54.2222	124.972
377	1	102	109	112	107	102	97	100	99	114	142.4	56.4444	69.6629	16.2921	98.4886
378	1	108	115	101	107	104	110	114	122	117	154.046	35.1111	82.8402	36.0947	111.982
379	1	75	81	99	101	77	93	95	97	92	62.2222	28.8889	12	21.3333	93.9947
380	1	105	105	110	100	100	106	111	113	115	168.444	56	71.5556	40.8889	108.471
381	1	99	91	99	98	104	64	100	73	72	114.222	51.5556	51.5556	11.1111	80
382	1	90	95	108	101	66	119	95	85	98	84.4444	9.77778	18.2222	56.4444	106.325
383	1	112	103	104	112	95	106	95	98	87	138.222	63.1111	53.7778	21.3333	100.349
384	1	90	98	100	101	99	102	105	109	117	129.134	47.1111	21.9101	60.1124	103.489
385	1	105	107	105	103	102	102	116	97	99	146.222	59.5556	20	66.6667	108.775
386	1	109	113	115	104	105	114	121	109	107	186.05	31.5556	89.8876	64.6067	117.448
387	1	105	91	98	113	81	111	99	97	107	140.437	35.1111	89.3491	15.9763	104.828
388	1	113	105	112	110	91	102	95	93	102	126.235	35.1111	49.1124	42.0118	98.4378
389	1	121	98	113	109	103	110	105	117	117	191.513	85.3333	8.98876	97.191	107.471
390	1	97	115	115	103	91	102	107	97	92	121.062	38.2222	54.4379	28.4024	104.47
391	1	110	92	107	103	88	85	95	93	87	88.952	31.5556	38.4615	18.9349	89.861
392	1	84	100	95	110	71	97	84	93	92	100.889	65.7778	12	23.1111	90.2663
393	1	119	112	108	114	107	99	101	101	114	173.333	56	98.6667	18.6667	99.995
394	1	88	112	110	98	99	97	111	105	97	136.897	42.2222	40.8284	53.8462	103.764
395	1	115	98	106	109	91	85	95	77	56	78.6667	12.8889	16.8889	48.8889	89.861
396	1	99	84	99	102	78	93	90	89	92	96	44	48.8889	3.11111	91.4877
397	1	117	111	109	99	113	110	104	105	107	173.778	34.2222	93.3333	46.2222	106.958
398	1	112	119	114	111	110	114	127	130	112	256	75.1111	85.7778	95.1111	120.325
399	1	110	108	115	108	97	68	95	89	72	56.0574	40.8889	0	15.1685	80.3741
400	1	119	115	104	119	118	123	115	111	112	208.079	61.3333	82.2485	64.497	118.933
401	1	93	102	108	107	101	119	90	93	97	130.994	99.4382	27.1111	4.44444	103.489
402	1	82	108	99	104	97	106	90	89	97	137.778	46.6667	61.7778	29.3333	97.6729
403	1	102	108	109	109	90	114	105	113	87	144	63.1111	1.77778	79.1111	109.407
404	1	104	109	103	115	97	92	100	89	77	135.729	52.8889	38.4615	44.3787	95.9166
405	1	119	112	114	108	108	131	137	134	127	267.615	93.7778	85.3933	88.4444	133.966
406	1	115	116	114	109	112	114	113	113	112	211.529	93.7778	30.1775	87.574	113.499
407	1	110	103	110	110	98	95	88	101	77	111.755	47.1111	17.9775	46.6667	91.433
408	1	102	101	100	105	73	81	74	85	87	86.2222	12.8889	29.7778	43.5556	77.4209
409	1	110	111	112	106	105	119	121	122	117	220.337	82.6667	80.3371	57.3333	119.996
410	1	95	103	105	100	94	97	90	89	77	90.8928	43.5556	24.8521	22.4852	93.4345
411	1	110	98	109	104	89	102	105	101	97	135.842	29.3333	46.1538	60.355	103.489
412	1	116	105	115	109	99	118	116	109	112	187.009	66.2222	77.5281	43.2584	116.996
413	1	105	111	109	109	107	131	100	117	116	187.865	80	37.6404	70.2247	114.455
414	1	119	114	103	108	99	110	121	109	107	181.778	46.6667	44	91.1111	115.369
415	1	90	97	100	99	83	110	105	105	98	109.654	26.2222	60.355	23.0769	107.471
416	1	97	100	94	99	82	89	100	93	82	112	37.7778	48.8889	25.3333	94.3398
417	1	132	126	123	116	122	114	116	113	127	266.567	99.1111	77.5148	89.9408	114.996
418	1	113	103	118	107	88	106	84	93	82	82.2222	37.7778	21.3333	23.1111	94.361
419	1	112	101	112	102	105	114	90	113	98	155.348	36.4444	71.3483	47.5556	101.292
420	1	109	109	110	111	97	111	123	122	117	197.948	68.8889	75.2809	53.7778	116.846
421	1	106	96	98	99	73	110	98	101	92	108.889	2.22222	40.8889	65.7778	103.827
422	1	103	116	110	104	93	110	105	101	117	153.783	57.3333	47.3373	49.1124	107.471
423	1	121	117	114	113	115	106	111	122	112	241.236	80	91.0112	70.2247	108.471
424	1	109	112	110	114	116	114	116	117	143	237.333	96.4444	61.7778	79.1111	114.996
425	1	88	67	90	91	65	85	95	89	102	91.5556	44	1.33333	46.2222	89.861
426	1	107	111	113	104	109	127	111	122	122	227.337	80	63.3136	84.0237	118.731
427	1	102	103	101	89	63	64	42	77	97	40.8889	6.22222	24.8889	9.77778	51.8459
428	1	139	118	123	115	108	131	111	113	106	258.107	80	85.2071	92.8994	120.586
429	1	115	112	113	112	102	93	102	97	102	143.001	32.8889	29.7753	80.3371	97.3961
430	1	99	119	111	104	94	106	111	113	107	172.889	88.4444	65.7778	18.6667	108.471
431	1	128	112	118	109	94	114	105	109	114	195.995	54.2222	59.5506	82.2222	109.407
432	1	110	106	110	109	107	97	103	122	127	185.333	92	90.6667	2.66667	99.955
433	1	112	102	107	107	91	110	100	105	97	141.778	37.7778	65.7778	38.2222	104.881
434	1	113	105	106	110	101	119	106	105	107	172.584	40	35.3933	97.191	112.312
435	1	112	89	98	108	69	103	91	103	89	93.0512	28.4444	28.0899	36.5169	96.8143
436	1	103	112	111	113	104	93	90	89	77	99.161	54.2222	4.49438	40.4444	91.4877
437	1	108	110	108	115	111	99	111	105	115	178.222	92	9.33333	76.8889	104.828
438	1	103	115	109	111	100	114	111	109	112	255.556	85.3333	89.3333	80.8889	112.49
439	1	99	104	112	107	87	110	95	77	82	67.2505	61.3333	4.73373	1.18343	102.225
440	1	109	107	108	109	96	114	116	97	112	166.969	71.1111	81.0651	14.7929	114.996
441	1	105	111	106	114	106	131	127	126	127	215.556	98.2222	51.5556	65.7778	128.984
442	1	97	116	112	104	95	102	102	126	127	188.889	37.7778	82.2222	68.8889	102
443	1	102	88	95	105	83	97	95	101	82	89.3308	27.1111	29.7753	32.4444	95.9948
444	1	115	107	113	114	93	106	116	114	112	185.333	59.5556	87.5556	38.2222	110.887
445	1	141	115	121	115	108	123	132	142	143	294.969	97.7778	97.7528	99.4382	127.421
446	1	103	90	101	107	99	106	105	93	87	137.778	46.6667	61.7778	29.3333	105.499
447	1	97	107	99	112	82	110	95	101	61	97.8593	52.8889	20.1183	24.8521	102.225
448	1	116	100	105	110	98	97	105	109	118	151.458	85.7778	35.503	30.1775	100.921
449	1	84	114	92	95	78	93	105	105	97	87.1111	19.1111	5.77778	62.2222	98.818
450	1	92	110	106	104	99	103	84	97	87	110.222	79.1111	23.1111	8	93.0161
451	1	95	101	111	110	101	93	100	81	77	73.1229	31.1111	28.9941	13.0178	96.4365
452	1	108	89	99	110	70	93	95	97	92	98.9588	31.5556	16.2921	51.1111	93.9947
453	1	115	112	114	105	124	110	114	109	112	205.496	80	64.6067	60.8889	111.982
454	1	105	106	116	100	83	102	90	97	102	103.668	43.5556	39.3258	20.7865	95.8123
455	1	113	97	98	107	63	76	84	89	82	86.6667	1.77778	13.3333	71.5556	79.8999
456	1	110	90	99	99	80	106	100	97	97	120.899	28	2.95858	89.9408	102.956
457	1	102	86	100	101	72	89	84	101	92	69.5832	38.2222	13.6095	17.7515	86.4639
458	1	135	109	110	116	107	114	118	117	117	225.381	91.1111	69.6629	64.6067	115.983
459	1	93	71	103	103	95	89	63	93	97	61.6068	46.2222	10.6509	4.73373	74.8799
460	1	103	95	94	93	63	85	105	101	102	85.6829	21.7778	31.4607	32.4444	94.4722
461	1	111	112	110	112	99	110	105	117	138	203.39	91.5556	49.1124	62.7219	107.471
462	1	110	123	121	113	108	119	137	130	127	281.753	89.3333	97.7528	94.6667	127.683
463	1	104	102	111	103	97	89	111	101	97	131.845	27.1111	63.3136	41.4201	99.3932
464	1	109	92	109	102	92	106	87	69	87	70.3037	25.3333	6.50888	38.4615	96.0312
465	1	93	71	95	99	76	106	100	89	107	124	44	9.33333	70.6667	102.956
466	1	99	97	101	94	101	97	95	81	82	121.333	15.5556	53.7778	52	95.9948
467	1	119	111	109	115	122	123	121	121	107	225.875	91.5556	86.3905	47.929	121.996
468	1	118	106	105	114	94	123	111	109	112	183.268	73.3333	24.1573	85.7778	116.846
469	1	108	107	108	112	99	114	94	101	87	140.607	50.6667	13.6095	76.3314	103.518
470	1	105	113	113	115	117	127	121	115	114	231.629	81.3333	68.6391	81.6568	123.964
471	1	113	89	109	97	89	85	105	110	92	112.295	25.7778	65.7303	20.7865	94.4722
472	1	93	101	102	94	72	76	100	101	97	71.8185	49.3333	20.1183	2.36686	87.178
473	1	111	119	115	121	101	99	105	114	114	196.889	51.5556	71.5556	73.7778	101.956
474	1	82	98	104	115	49	102	105	113	97	81.7778	26.2222	12	43.5556	103.489
475	1	103	108	104	107	96	110	79	93	72	111.111	63.1111	9.77778	38.2222	93.2202
476	1	113	113	109	103	104	119	105	97	107	165.453	94.6667	54.4944	16.2921	111.781
477	1	117	115	115	112	119	121	121	105	112	214.667	63.1111	97.3333	54.2222	121
478	1	110	114	113	115	100	114	116	122	107	218.438	64	96.4497	57.9882	114.996
479	1	112	105	115	107	110	127	121	134	117	261.333	94.6667	75.5556	91.1111	123.964
480	1	115	105	109	115	98	119	100	102	105	165.333	95.1111	61.7778	8.44444	109.087
481	1	99	114	117	108	107	93	95	97	82	111.34	65.7778	13.6095	31.9527	93.9947
482	1	92	99	100	106	87	106	90	97	82	101.521	34.6667	40.4494	26.4045	97.6729
483	1	82	89	99	103	58	89	98	77	107	108.1	40	8.98876	59.1111	93.3916
484	1	93	99	99	99	77	97	99	101	77	81.1335	46.2222	24.8521	10.0592	97.9949
485	1	121	118	121	115	125	102	113	105	102	203.532	87.5556	24.8521	91.1243	107.359
486	1	117	116	110	102	109	97	111	98	107	162.022	80	26.4045	55.618	103.764
487	1	110	114	112	104	98	93	98	105	89	140.305	46.2222	88.1657	5.91716	95.4673
488	1	108	111	106	95	99	106	101	117	102	143.111	82.2222	13.3333	47.5556	103.47
489	1	113	122	113	112	120	123	110	105	102	196.367	73.3333	52.809	70.2247	116.319
490	1	112	107	109	116	104	109	105	109	102	173.168	61.3333	28.9941	82.8402	106.981
491	1	118	110	112	107	107	131	127	138	102	254.222	88.4444	96.8889	68.8889	128.984
492	1	84	109	109	101	100	85	100	81	99	85.7778	6.22222	38.6667	40.8889	92.1954
493	1	104	99	103	107	75	81	105	101	87	93.1735	47.1111	5.61798	40.4444	92.2226
494	1	105	97	110	100	105	110	99	85	99	116.889	41.3333	48.8889	26.6667	104.355
495	1	110	79	106	96	82	101	98	99	99	96.8889	22.2222	36.4444	38.2222	99.4887
496	1	90	97	114	99	112	102	95	93	92	94.6667	7.11111	15.5556	72	98.4378
497	1	106	109	109	105	98	119	111	105	97	157.683	26.2222	56.7416	74.7191	114.93
498	1	101	93	114	106	86	89	79	85	82	31.1111	16.4444	8	6.66667	83.8511
499	1	117	118	114	105	106	99	116	101	107	174.424	56.4444	88.2022	29.7778	107.163
500	1	109	111	112	106	96	114	116	112	117	184.836	49.3333	86.3905	49.1124	114.996
501	1	95	81	107	89	80	72	84	89	72	25.7778	4.44444	2.66667	18.6667	77.7689
502	1	110	109	114	102	104	85	111	105	97	143.111	68	69.3333	5.77778	97.1339
503	1	95	99	106	105	108	85	95	93	82	98.4247	35.1111	47.3373	15.9763	89.861
504	1	103	96	96	99	98	110	100	105	92	119.321	61.3333	36.6864	21.3018	104.881
505	1	110	108	98	109	102	85	100	77	76	153.596	31.1111	85.2071	37.2781	92.1954
506	1	97	88	98	103	89	119	100	85	66	131.111	28.8889	4.44444	97.7778	109.087
507	1	105	60	89	94	62	110	99	113	102	28.4392	24.8889	0.591716	2.95858	104.355
508	1	114	107	108	107	99	93	100	101	77	125.588	40	62.9213	22.6667	96.4365
509	1	101	102	95	108	73	106	79	97	97	112	11.1111	20	80.8889	91.5096
510	1	104	117	114	114	108	108	104	105	97	172.444	94.2222	56.8889	21.3333	105.981
511	1	128	110	113	115	119	105	105	105	114	195.84	87.5556	20.1183	88.1657	105
512	1	121	117	115	113	102	110	118	116	107	219.051	78.2222	70.4142	70.4142	113.93
513	1	105	110	108	103	108	110	117	113	97	171.476	82.6667	52.809	36	113.446
514	1	119	111	106	116	100	102	116	103	102	175.111	32	87.5556	55.5556	108.775
515	1	114	116	116	110	116	127	121	122	102	252.956	96	96.0674	60.8889	123.964
516	1	102	102	113	108	97	114	90	89	86	97.0886	33.3333	17.9775	45.7778	101.292
517	1	110	89	106	93	97	114	105	105	97	136.889	79.1111	40.8889	16.8889	109.407
518	1	112	105	110	106	103	131	111	121	102	190.046	71.1111	91.1243	27.8107	120.586
519	1	110	114	108	116	109	114	121	122	102	195.953	64	52.071	79.8817	117.448
520	1	149	120	127	119	120	112	115	118	138	282.68	91.5556	95.858	95.2663	113.49
521	1	115	110	108	111	112	102	116	103	102	175.728	30.2222	85.3933	60.1124	108.775
522	1	103	115	116	103	98	127	113	109	116	189.333	65.7778	85.3333	38.2222	119.796
523	1	113	123	112	103	104	114	111	117	117	209.778	89.7778	61.7778	58.2222	112.49
524	1	103	97	110	106	92	93	105	89	92	100	17.3333	31.5556	51.1111	98.818
525	1	108	116	113	98	100	123	121	101	111	182.085	85.3333	37.6404	59.1111	121.996
526	1	69	105	106	102	102	72	68	73	87	42.6456	28.4444	13.6095	0.591716	69.9714
527	1	108	113	106	111	125	131	113	112	107	202.667	63.1111	75.5556	64	121.668
528	1	90	102	103	106	82	110	116	97	97	136.444	46.6667	48.8889	40.8889	112.96
529	1	103	82	110	104	88	89	95	85	92	67.1111	49.7778	15.5556	1.77778	91.9511
530	1	115	106	106	116	107	97	100	105	87	143.568	49.3333	51.1236	43.1111	98.4886
531	1	117	107	114	112	101	97	100	101	111	149.778	51.5556	82.2222	16	98.4886
532	1	110	111	108	119	102	85	111	103	97	146.222	26.2222	61.7778	58.2222	97.1339
533	1	95	97	101	105	90	93	105	113	103	106.107	28	52.071	26.0355	98.818
534	1	90	106	110	107	100	106	95	89	97	111.393	40	35.3933	36	100.349
535	1	83	91	90	106	68	81	116	89	87	125.239	61.3333	17.7515	46.1538	96.933
536	1	95	109	99	108	90	102	105	117	107	116.889	44	71.5556	1.33333	103.489
537	1	82	77	112	102	78	102	99	113	97	96.4444	37.7778	9.33333	49.3333	100.489
538	1	98	109	109	102	95	92	90	109	99	125.578	43.5556	21.9101	60.1124	90.9945
539	1	113	124	114	106	113	114	116	119	113	239.34	93.7778	79.2899	66.2722	114.996
540	1	97	109	111	109	95	119	111	113	97	167.516	91.1111	16.2921	60.1124	114.93
541	1	110	69	93	102	77	97	105	97	92	101.778	4.88889	32.8889	64	100.921
542	1	102	104	111	102	100	102	105	97	92	126.256	49.3333	52.071	24.8521	103.489
543	1	99	98	96	109	91	93	90	97	92	116.444	53.7778	56.8889	5.77778	91.4877
544	1	84	92	95	94	76	89	105	97	82	77.7778	22.6667	44	11.1111	96.6695
545	1	108	109	108	106	94	98	105	87	77	113.333	26.2222	48.8889	38.2222	101.44
546	1	103	103	114	102	106	108	116	104	106	160.889	49.7778	36.4444	74.6667	111.929
547	1	97	102	104	100	86	81	68	60	56	52.8215	23.5556	3.93258	25.3333	74.2159
548	1	95	98	97	88	79	106	95	101	99	95.3346	46.2222	44.9704	4.14201	100.349
549	1	114	98	110	108	94	114	105	113	97	157.357	73.3333	49.1124	34.9112	109.407
550	1	132	121	114	123	112	108	119	126	143	267.001	92.4444	89.9408	84.6154	113.367
551	1	109	109	109	101	104	106	111	113	107	172.889	34.2222	80.4444	58.2222	108.471
552	1	90	107	95	100	85	85	95	101	87	86.6667	22.2222	16.8889	47.5556	89.861
553	1	105	87	99	56	81	93	84	97	82	44.3521	20.8889	1.68539	21.7778	88.3855
554	1	90	97	101	98	78	85	100	101	87	77.3333	22.2222	16.8889	38.2222	92.1954
555	1	110	117	110	114	110	110	127	134	102	226.889	91.1111	50	85.7778	118.195
556	1	114	118	110	100	98	123	121	113	107	188	71.1111	18.2222	98.6667	121.996
557	1	99	115	120	97	98	97	111	105	97	144.444	89.7778	53.7778	0.888889	103.764
558	1	104	108	115	97	102	97	111	106	108	148.667	66.2222	50	32.4444	103.764
559	1	88	97	97	92	68	102	90	89	87	92	19.1111	51.5556	21.3333	95.8123
560	1	113	112	119	105	87	114	127	105	107	183.853	66.2222	56.7416	60.8889	120.325
561	1	108	99	103	100	76	97	121	105	72	105.411	28.4444	75.2809	1.68539	108.337
562	1	98	111	102	106	98	106	116	102	117	161.171	43.5556	35.3933	82.2222	110.887
563	1	117	104	112	113	106	99	109	111	98	175.245	65.7778	63.3136	46.1538	103.88
564	1	102	117	103	108	98	109	105	102	107	152.489	82.6667	44.9704	24.8521	106.981
565	1	101	96	94	103	82	97	79	77	92	146.851	71.1111	2.95858	72.7811	87.5386
566	1	119	119	118	108	98	119	110	101	102	176	71.1111	75.5556	29.3333	114.412
567	1	102	83	104	105	69	106	111	101	72	84.8889	9.77778	53.7778	21.3333	108.471
568	1	103	112	105	109	99	119	105	101	102	155.843	80	47.191	28.6517	111.781
569	1	113	97	110	108	98	106	105	111	107	159.382	42.2222	70.4142	46.7456	105.499
570	1	102	97	109	105	77	93	99	89	97	87.5556	13.7778	31.5556	42.2222	95.9531
571	1	128	121	109	114	102	102	132	109	117	211.771	57.3333	84.0237	70.4142	116.034
572	1	105	89	101	109	93	110	121	89	102	151.635	47.1111	47.191	57.3333	115.369
